# Supplementary material for: Diagnostic and Prognostic Significance of a Four-miRNA Signature in Colorectal Cancer
Source: Int J Mol Sci. 2025 Jan 30;26(3):1219. doi: 10.3390/ijms26031219 (PMC11818852; doi:10.3390/ijms26031219)
Supplement: Supplementary file 1 [file ijms-26-01219-s001.zip]

Archive with 1 entries (1 files):
- ijms-3447698-supplementary.pdf
